# Supplementary material for: Optimization of Protocols for the Induction of Callus and Plant Regeneration in White Clover (Trifolium repens L.)
Source: Int J Mol Sci. 2023 Jul 9;24(14):11260. doi: 10.3390/ijms241411260 (PMC10378747; doi:10.3390/ijms241411260)
Supplement: Supplementary file 1 [file ijms-24-11260-s001.zip]

Archive with 1 entries (1 files):
- ijms-2477968-supplementary.pdf
